# Supplementary material for: Iodophor-Catalyzed Disulfenylation of Amino Naphthalenes with Aryl Sulfonyl Hydrazines
Source: Molecules. 2024 May 21;29(11):2411. doi: 10.3390/molecules29112411 (PMC11173667; doi:10.3390/molecules29112411)
Supplement: Supplementary file 1 [file molecules-29-02411-s001.zip]

Archive with 1 entries (1 files):
- molecules-2982999-supplementary.pdf
